# Supplementary material for: Implementation of an Electronic National Early Warning System to Decrease Clinical Deterioration in Hospitalized Patients at a Tertiary Medical Center
Source: Int J Environ Res Public Health. 2021 Apr 25;18(9):4550. doi: 10.3390/ijerph18094550 (PMC8123282; doi:10.3390/ijerph18094550)
Supplement: Supplementary file 1 [file ijerph-18-04550-s001.zip]

Archive with 1 entries (1 files):
- ijerph-1171383-supplementary.pdf
